# Supplementary material for: Type 2 Diabetes-Related Health Economic Impact Associated with Increased Whole Grains Consumption among Adults in Finland
Source: Nutrients. 2021 Oct 13;13(10):3583. doi: 10.3390/nu13103583 (PMC8541656; doi:10.3390/nu13103583)
Supplement: Supplementary file 1 [file nutrients-13-03583-s001.zip]

Archive with 1 entries (1 files):
- nutrients-1391925-supplementary.pdf
